# Supplementary material for: The cell death‐related genes machine learning model for precise therapy and clinical drug selection in hepatocellular carcinoma
Source: J Cell Mol Med. 2024 Mar 17;28(7):e18168. doi: 10.1111/jcmm.18168 (PMC10945081; doi:10.1111/jcmm.18168)
Supplement: Supplementary file 2 — Table S1. List of PCDRGs. Table S2. List of tumour‐infiltrating immune cells identified in this study. [file JCMM-28-e18168-s002.xlsx]

## Sheet: S1
Programmed Cell Death
AATF
ABCA2
ABCB9
ABCC1
ABL1
ABL2
ACAA2
ACACA
ACER2
ACKR3
ACO1
ACP2
ACP5
ACSF2
ACSL1
ACSL3
ACSL4
ACSL5
ACSL6
ACVR1
ACVR1B
ADGRE2
ADORA1
ADPRHL2
ADRA1A
ADRB2
AEN
AGA
AGT
AGTR2
AIFM1
AIFM2
AIM2
AIRE
AKR1C1
AKR1C2
AKR1C3
AKT1
ALOX12
ALOX15
ALOX5
AMBRA1
AMPK
ANXA6
AP1B1
AP1G1
AP1M1
AP1M2
AP1S1
AP1S2
AP1S3
AP3B1
AP3B2
AP3D1
AP3M1
AP3M2
AP3S1
AP3S2
AP4B1
AP4E1
AP4M1
AP4S1
APAF1
APPL1
AR
ARF1
ARH3
ARHGEF2
ARL6IP5
ARL8B
ARMC10
ARRB2
ARSA
ARSB
ARSG
ASAH1
ASAH2
ATF3
ATF4
ATF6
ATG101
ATG13
ATG14
ATG2A
ATG2B
ATG5
ATG7
ATM
ATP10B
ATP13A2
ATP2A1
ATP2A3
ATP5IF1
ATP5MC3
ATP6AP1
ATP6V0A1
ATP6V0A2
ATP6V0A4
ATP6V0B
ATP6V0C
ATP6V0D1
ATP6V0D2
ATP6V0E1
ATP6V0E2
ATP6V1A
ATP6V1B1
ATP6V1B2
ATP6V1C1
ATP6V1C2
ATP6V1D
ATP6V1E1
ATP6V1E2
ATP6V1G1
ATP6V1G2
ATP6V1H
ATP7A
ATP7B
AUP1
AVP
BACH1
BAD
BAG3
BAG5
BAG6
BAK1
BAX
BBC3
BCAP31
BCL10
BCL2
BCL2A1
BCL2L1
BCL2L10
BCL2L11
BCL2L12
BCL2L14
BCL2L2
BCL3
BCLAF1
BDKRB2
BDNF
BECN1
BID
BIK
BIRC2
BIRC3
BIRC6
BLK
BLOC1S1
BLOC1S2
BMF
BMP4
BMP5
BMPR1B
BNIP3
BNIP3L
BOK
BORCS5
BORCS6
BRCA1
BRCA2
BRSK2
BTK
C12orf4
C9orf72
CA9
CAAP1
CALCOCO2
CAMK2
CAMKK2
CAMP
CAPN1
CAPN2
CAPNS1
CARS
CASP1
CASP10
CASP12
CASP2
CASP3
CASP4
CASP5
CASP6
CASP8
CASP8AP2
CASP9
CAV1
CBL
CBS
CCAR2
CCK
CD14
CD164
CD24
CD27
CD28
CD300A
CD38
CD3E
CD44
CD5
CD63
CD68
CD70
CD74
CD84
CDC37
CDC42
CDH1
CDIP1
CDK5
CDK5R1
CDKN1A
CDKN2A
CDKN2D
CEBPB
CFLAR
CHAC1
CHCHD10
CHEK2
CHGA
CHMP1
CHMP2A
CHMP2B
CHMP3
CHMP4A
CHMP4B
CHMP4C
CHMP5
CHMP6
CHMP7
CHUK
CIB1
CIDEB
CISD1
CISD2
CLEC16A
CLN3
CLN5
CLNK
CLTA
CLTB
CLTC
CLTCL1
CLU
COA8
COL2A1
CP
CPLX2
CPTP
CRADD
CREB3
CREB3L1
CRH
CRIP1
CRYAB
CS
CSF2
CSNK2A1
CSNK2A2
CTH
CTNNA1
CTNS
CTSA
CTSB
CTSC
CTSD
CTSE
CTSF
CTSG
CTSH
CTSK
CTSL
CTSO
CTSS
CTSV
CTSW
CTSZ
CTTN
CUL1
CUL2
CUL3
CUL4A
CUL5
CX3CL1
CX3CR1
CXCL12
CYBB
CYCS
CYLD
CYP1B1
DAB2IP
DAP
DAP3
DAPK1
DAPK2
DAPK3
DAPL1
DAXX
DBH
DCC
DCN
DDIAS
DDIT3
DDIT4
DDRGK1
DDX3X
DDX47
DDX5
DEDD
DEDD2
DEF8
DELE1
DEPDC5
DEPP1
DEPTOR
DHRSX
DIABLO
DIDO1
DLAT
DLD
DNAJA1
DNAJC10
DNASE2
DNASE2B
DNM1L
DPF2
DPP4
DRAM1
DRAM2
DYRK2
E2F1
E2F2
EDA2R
EEF1A1
EEF1A2
EIF2AK2
EIF2AK3
EIF2AK4
EIF4G1
EIF4G2
EIPA
ELANE
ELAPOR1
ELL3
EMC2
ENO1
ENTPD4
EP300
EPHA2
EPM2A
EPO
ERBB3
ERCC4
ERCC6
ERN1
ERN2
ERO1A
ERP29
EXOC1
EXOC4
EXOC7
EXOC8
EYA1
EYA2
EYA3
EYA4
FADD
FADS2
FAF1
FAIM
FAIM2
FAM162A
FAM98A
FANCD2
FAS
FASLG
FASTK
FBH1
FBXL2
FBXO7
FBXW7
FDFT1
FDX1
FEM1B
FER
FES
FEZ1
FEZ2
FGA
FGB
FGF10
FGFR1
FGFR3
FGG
FGR
FHIT
FIGNL1
FIS1
FLCN
FNIP2
FOXF1
FOXK1
FOXK2
FOXO1
FOXO3
FTH1
FTL
FTMT
FUCA1
FXN
FYCO1
FYN
FZD5
FZD9
G0S2
G6PD
GAA
GAB2
GABARAP
GALC
GALNS
GAPDH
GATA1
GATA2
GATA4
GBA
GCC2
GCLC
GCLM
GCSH
GDNF
GFAP
GFRAL
GGA1
GGA2
GGA3
GGCT
GHITM
GLA
GLB1
GLNA
GLS
GLS2
GLUD1
GLUD2
GM2A
GNAI2
GNAI3
GNPTAB
GNPTG
GNS
GOLGA2
GOT1
GPER1
GPR137
GPR137B
GPSM1
GPX1
GPX4
GRINA
GSDMA
GSDMB
GSDMC
GSDMD
GSDME
GSK3A
GSK3B
GSKIP
GSS
GSTP1
GUSB
GZMB
H2A
HAX1
HDAC1
HDAC6
HERC1
HERPUD1
HEXA
HEXB
HGF
HGS
HGSNAT
HIC1
HIF1A
HINT1
HIP1
HIP1R
HIPK1
HIPK2
HMGB1
HMGB2
HMGCR
HMOX1
HNRNPK
HPS6
HRAS
HRK
HSBP1
HSP70
HSP90A
HSP90AA1
HSPA1A
HSPA1B
HSPA8
HSPB1
HSPB8
HTR2B
HTRA2
HTT
HUWE1
HYAL1
HYAL2
HYOU1
ICAM1
IDS
IDUA
IFI16
IFI27
IFI27L1
IFI27L2
IFI6
IFNA
IFNAR1
IFNAR2
IFNB
IFNB1
IFNG
IFNGR1
IFNGR2
IGF1
IGF2R
IKBKB
IKBKE
IKBKG
IL10
IL10RA
IL12A
IL13
IL13RA2
IL18
IL19
IL1A
IL1B
IL2
IL20RA
IL33
IL4
IL4R
IL6
IL6R
IL7
INCA1
ING2
ING5
INHBA
INHBB
INS
IREB2
IRF1
IRF2
IRF9
IRGM
ITGA6
ITGAM
ITGAV
ITM2C
ITPR1
ITPRIP
IVNS1ABP
JAK1
JAK2
JAK3
JMY
JNK
JUN
KAT5
KAT8
KDM1A
KDM4A
KDR
KEAP1
KIF1B
KIF25
KIT
KITLG
KLHL22
KLHL3
KRT18
KRT8
KXD1
LACRT
LAMP1
LAMP2
LAMP3
LAMTOR1
LAMTOR2
LAMTOR3
LAMTOR4
LAMTOR5
LAPTM4A
LAPTM4B
LAPTM5
LARP1
LAT
LAT2
LCK
LEP
LEPR
LGALS12
LGALS3
LGALS8
LGALS9
LGMN
LIAS
LIPA
LIPT1
LPCAT3
LRRK2
LRSAM1
LTBR
LY96
LYN
LZTS1
M6PR
MADD
MAEL
MAGEA3
MAN2B1
MANBA
MAP1LC3A
MAP1LC3B
MAP1LC3C
MAP2K5
MAP3K5
MAP3K7
MAP6
MAPK15
MAPK3
MAPK7
MAPK8
MAPK8IP1
MAPK8IP2
MAPK9
MAPT
MARCHF7
MAZ
MCL1
MCOLN1
MDM2
MEFV
MELK
MET
MFF
MFN2
MFSD8
MIA
MID2
MIF
MILR1
MIR132
MIR15A
MIR16-1
MIR17
MIR198
MIR199A1
MIR21
MIR210
MIR221
MIR222
MIR26B
MIR27B
MIR449A
MIRLET7B
MKNK2
MLH1
MLKL
MLLT11
MLST8
MMP1
MMP9
MNT
MOAP1
MPO
MPV17L
MRGPRX2
MSH2
MSH6
MSX1
MT1G
MT3
MTCL1
MTDH
MTF1
MTM1
MTMR3
MTMR4
MTMR8
MTMR9
MTOR
MUC1
MUL1
MYBBP1A
MYH14
MYH9
NACC2
NAGA
NAGLU
NAGPA
NANOS3
NAPSA
NBN
NCK1
NCK2
NCOA4
NCX1
NDEL1
NDUFA13
NDUFS3
NEDD4
NEU1
NFATC4
NFE2L2
NFKB1
NFKB1A
NFS1
NGF
NGFR
NKX3-1
NLE1
NLRC4
NLRP1
NLRP2
NLRP3
NLRP6
NLRP7
NME5
NMT1
NOC2L
NOD1
NOD2
NOG
NOL3
NONO
NOS3
NOX1
NOX2
NPC1
NPC2
NPRL2
NQO1
NR4A2
NR4A3
NRBP2
NRF2
NUPR1
OGG1
OPA1
OPTN
ORMDL3
OSBPL7
OTUB1
P2RX4
P2RX7
P4HB
PAAN
PADI4
PAFAH1B2
PAK2
PAK5
PARK7
PARP
PARP1
PARP2
PAWR
PCBP1
PCBP2
PCGF2
PDCD10
PDCD5
PDCD6
PDHA1
PDHB
PDIA3
PDK1
PDK2
PDPK1
PDX1
PEA15
PEBP1
PELI3
PERP
PF4
PGAM5
PGD
PHB2
PHF23
PHIP
PHKG2
PHLDA3
PI3KC3
PIAS4
PIDD1
PIH1D1
PIK3C2A
PIK3C3
PIK3CA
PIK3CB
PIK3CD
PIK3CG
PIK3R1
PIK3R2
PIM2
PINK1
PIP4K2A
PIP4K2B
PIP4K2C
PIP4P1
PJVK
PLA2G15
PLA2G3
PLA2G4
PLAGL2
PLAUR
PLCG1
PLEKHF1
PLEKHM1
PLEKHM2
PLK2
PLK3
PLSCR3
PMAIP1
PML
POLB
POLDIP2
POU4F1
POU4F2
PPARD
PPIA
PPID
PPIF
PPM1F
PPP1CA
PPP1R13B
PPP1R15A
PPP2R1B
PPP3CC
PPP3R1
PPT1
PPT2
PRDX2
PRELID1
PRKAA1
PRKAA2
PRKAB1
PRKAB2
PRKACA
PRKAG1
PRKAG2
PRKAG3
PRKCA
PRKCD
PRKD1
PRKDC
PRKN
PRKRA
PRNP
PRODH
PROM2
PSAP
PSAPL1
PSEN1
PSMD10
PSME3
PTEN
PTGDR
PTGDS
PTGIS
PTGS2
PTH
PTPMT1
PTPN1
PTPN2
PTPN22
PTPRC
PTTG1IP
PYCARD
PYG
QARS1
QSOX1
RAB34
RAB39B
RAB3A
RAB3GAP1
RAB3GAP2
RAB7A
RAB8A
RAC2
RACK1
RAF1
RALB
RASIP1
RB1
RB1CC1
RBCK1
RELA
RET
RETREG1
RETREG3
RFFL
RHEB
RHOA
RHOT1
RHOT2
RIPK1
RIPK2
RIPK3
RMC1
RNF146
RNF152
RNF183
RNF186
RNF31
RNF34
RNF41
RNF5
ROCK
ROCK1
RPL11
RPL26
RPL8
RPS27L
RPS3
RPS6KB1
RPS7
RPTOR
RRAGA
RRAGB
RRAGC
RRAGD
RRP8
RTKN2
RTL10
RUBCN
RUBCNL
RUFY4
S100A13
S100A8
S100A9
SAT1
SAT2
SCAF11
SCARB2
SCFD1
SCG2
SCN2A
SCOC
SCRT2
SEC22B
SELENOK
SELENOS
SENP1
SEPTIN4
SERINC3
SERPINE1
SESN1
SESN2
SESN3
SFN
SFPQ
SFRP1
SFRP2
SGMS1
SGPL1
SGPP1
SGSH
SH3BP4
SH3GLB1
SH3RF1
SHARPIN
SHH
SHISA5
SIAH1
SIAH2
SIRT1
SIRT2
SIVA1
SKIL
SLC11A1
SLC11A2
SLC17A5
SLC1A5
SLC25A4S
SLC25A5
SLC31A1
SLC35F6
SLC38A9
SLC39A14
SLC39A8
SLC3A2
SLC40A1
SLC7A11
SLC9A3R1
SMAD3
SMCR8
SMG1
SMPD1
SNAI1
SNAI2
SNAP23
SNAPIN
SNCA
SNRNP70
SNW1
SNX16
SNX32
SNX4
SNX5
SNX6
SOD1
SOD2
SOGA1
SOGA3
SORL1
SORT1
SP100
SPAG9
SPATA2
SPHK2
SPTLC1
SPTLC2
SQLE
SQSTM1
SRC
SREBF1
SREBF2
SRPX
SST
SSTR3
ST20
STAT1
STAT2
STAT3
STAT4
STAT5A
STAT5B
STAT6
STBD1
STEAP3
STING1
STK11
STK24
STK25
STK3
STK4
STRADB
STUB1
STX4
STXBP1
STXBP2
STYXL1
SUMF1
SUPT5H
SVIP
SYK
SYNPO2
SYTL4
SYVN1
TAB2
TAB3
TAF9
TAF9B
TBC1D14
TBC1D25
TBK1
TCF7L2
TCIRG1
TERT
TEX264
TF
TFDP1
TFDP2
TFEB
TFPT
TFRC
TGFB1
TGFB2
TGFBR1
THBS1
TICAM1
TICAM2
TIGAR
TIMM50
TIMP3
TINAP
TIRAP
TIRP
TLK2
TLR3
TLR4
TM2D1
TMBIM1
TMBIM6
TMC8
TMEM102
TMEM106B
TMEM109
TMEM117
TMEM14A
TMEM150A
TMEM150B
TMEM150C
TMEM161A
TMEM39A
TMEM39B
TMEM59
TNF
TNFAIP3
TNFRSF10A
TNFRSF10B
TNFRSF10C
TNFRSF12A
TNFRSF1A
TNFRSF1B
TNFRSF25
TNFRSF6
TNFSF10
TNFSF12
TNFSF6
TOMM7
TOPORS
TP53
TP53BP2
TP53INP1
TP53INP2
TP63
TP73
TPCN1
TPCN2
TPD52L1
TPP1
TPT1
TRADD
TRAF1
TRAF2
TRAF5
TRAF7
TRAP1
TREM2
TRIAP1
TRIB3
TRIF
TRIM13
TRIM14
TRIM21
TRIM22
TRIM27
TRIM32
TRIM34
TRIM38
TRIM39
TRIM5
TRIM6
TRIM65
TRIM68
TRIM8
TRIML1
TRIML2
TRPM7
TSC1
TSC2
TSPO
TXNDC12
TYK2
TYROBP
UACA
UBA5
UBB
UBE2K
UBE4B
UBQLN1
UBQLN2
UBQLN4
UCHL1
UFC1
UFL1
UFM1
ULK1
UMOD
UNC13D
UNC5B
URI1
USP10
USP13
USP21
USP28
USP30
USP33
USP36
USP47
UVRAG
VAMP7
VAMP8
VDAC1
VDAC2
VDAC3
VNN1
VPS13C
VPS13D
VPS24
VPS26A
VPS26B
VPS33A
VPS33B
VPS35
VPS4
VPS4A
WAC
WASH3P
WASHC1
WDFY3
WDR24
WDR35
WDR41
WDR6
WDR81
WIPI2
WNT4
WWOX
XBP1
XIAP
YAP1
YBX3
YWHAB
YWHAE
YWHAG
YWHAH
YWHAQ
YWHAZ
ZBP1
ZC3H12A
ZC3HC1
ZDHHC3
ZEB1
ZFYVE16
ZKSCAN3
ZMPSTE24
ZMYND11
ZNF205
ZNF385A
ZNF385B
ZNF622
ZSWIM2

## Sheet: S2
immune	cor	pvalue
B cell_TIMER	0.217564	2.53886e-05
T cell CD4+_TIMER	0.167318	0.00125347
Neutrophil_TIMER	0.351299	4.73552e-12
Macrophage_TIMER	0.273378	9.14955e-08
Myeloid dendritic cell_TIMER	0.332552	6.89561e-11
B cell naive_CIBERSORT	-0.110212	0.0340684
B cell plasma_CIBERSORT	0.140918	0.00662743
T cell CD8+_CIBERSORT	-0.105571	0.0424066
T cell CD4+ memory resting_CIBERSORT	-0.176604	0.000643922
T cell follicular helper_CIBERSORT	0.11544	0.0263887
Monocyte_CIBERSORT	-0.105497	0.0425532
Macrophage M0_CIBERSORT	0.235195	4.80647e-06
Mast cell activated_CIBERSORT	-0.140522	0.00678344
Neutrophil_CIBERSORT	0.110911	0.0329419
B cell plasma_CIBERSORT-ABS	0.17495	0.000724975
T cell follicular helper_CIBERSORT-ABS	0.228664	8.89002e-06
T cell regulatory (Tregs)_CIBERSORT-ABS	0.166234	0.00133148
NK cell activated_CIBERSORT-ABS	0.195564	0.00015331
Macrophage M0_CIBERSORT-ABS	0.302735	2.78885e-09
Macrophage M1_CIBERSORT-ABS	0.212025	3.93225e-05
Macrophage M2_CIBERSORT-ABS	0.294581	9.0266e-09
Myeloid dendritic cell resting_CIBERSORT-ABS	0.116524	0.0249977
Mast cell resting_CIBERSORT-ABS	0.125616	0.0156197
Neutrophil_CIBERSORT-ABS	0.136033	0.00879351
B cell_QUANTISEQ	0.183808	0.000379461
Macrophage M1_QUANTISEQ	0.247441	1.44532e-06
Macrophage M2_QUANTISEQ	0.225451	1.19524e-05
T cell CD8+_QUANTISEQ	0.160966	0.00189606
T cell regulatory (Tregs)_QUANTISEQ	0.244856	1.8726e-06
uncharacterized cell_QUANTISEQ	-0.300352	4.49389e-09
T cell_MCPCOUNTER	0.169182	0.0011033
T cell CD8+_MCPCOUNTER	0.117691	0.0235714
cytotoxicity score_MCPCOUNTER	0.102938	0.0478932
NK cell_MCPCOUNTER	0.114786	0.0273076
B cell_MCPCOUNTER	0.110281	0.0340012
Monocyte_MCPCOUNTER	0.38361	2.32864e-14
Macrophage/Monocyte_MCPCOUNTER	0.38361	2.32864e-14
Myeloid dendritic cell_MCPCOUNTER	0.215667	2.99407e-05
Cancer associated fibroblast_MCPCOUNTER	0.1115	0.0320638
B cell_XCELL	0.129649	0.0125619
T cell CD4+ memory_XCELL	0.140454	0.00681065
T cell CD4+ central memory_XCELL	-0.190101	0.000235172
T cell CD4+ effector memory_XCELL	-0.106077	0.0414218
T cell CD8+ naive_XCELL	-0.209128	5.03591e-05
Class-switched memory B cell_XCELL	0.113635	0.0288518
Common lymphoid progenitor_XCELL	0.212132	3.89635e-05
Common myeloid progenitor_XCELL	-0.121816	0.0190793
Endothelial cell_XCELL	-0.283993	2.71171e-08
Granulocyte-monocyte progenitor_XCELL	-0.110824	0.0330817
Hematopoietic stem cell_XCELL	-0.268888	1.50702e-07
Macrophage M2_XCELL	-0.181138	0.000462685
B cell memory_XCELL	0.112171	0.0309922
Monocyte_XCELL	0.132347	0.0108235
Neutrophil_XCELL	0.130909	0.0117218
T cell CD4+ Th2_XCELL	0.323269	1.90295e-10
stroma score_XCELL	-0.270595	1.40001e-07
microenvironment score_XCELL	-0.109643	0.0350527
Cancer associated fibroblast_EPIC	0.188601	0.000270291
Macrophage_EPIC	-0.415846	0
uncharacterized cell_EPIC	0.407266	0
